# Supplementary material for: Large-scale transcriptomic analysis reveals that pridopidine reverses aberrant gene expression and activates neuroprotective pathways in the YAC128 HD mouse
Source: Mol Neurodegener. 2018 May 21;13:25. doi: 10.1186/s13024-018-0259-3 (PMC5963017; doi:10.1186/s13024-018-0259-3)
Supplement: Supplementary file 1 — Table S1. Adjusted p-val range and fold change range for differential expression and DUEJ genes meeting adj p-val < 0.05 cutoff. (XLSX 11 kb) [file 13024_2018_259_MOESM1_ESM.xlsx]

## Sheet: DEG_stats
contrast	num_genes	contrast.rawFC.min	contrast.rawFC.max	contrast.adjP.min	tissue
YAC128 Veh v WT Veh	1346	-3.03	4.24	1.6e-08	Striatum
YAC128 10 mg/kg v YAC128 Veh	73	-1.48	2.62	0.0066	Striatum
YAC128 30 mg/kg v YAC128 Veh	221	-2.01	3.07	0.00026	Striatum
WT 30 mg/kg v WT Veh	17	1.24	2.84	0.00032	Striatum
YAC128 Veh v WT Veh	340	-2	6.59	4.4e-06	Hippocampus
YAC128 10 mg/kg v YAC128 Veh	0	NA	NA	NA	Hippocampus
YAC128 30 mg/kg v YAC128 Veh	0	NA	NA	NA	Hippocampus
WT 30 mg/kg v WT Veh	0	NA	NA	NA	Hippocampus
YAC128 Veh v WT Veh	7	-2.07	4.09	0.0014	Cortex
YAC128 10 mg/kg v YAC128 Veh	0	NA	NA	NA	Cortex
YAC128 30 mg/kg v YAC128 Veh	0	NA	NA	NA	Cortex
WT 30 mg/kg v WT Veh	0	NA	NA	NA	Cortex
*num_genes = number of genes adj pval < 0.05
*NA = zero genes met statistical cutoff

## Sheet: DUEJ_stats
contrast	num_genes	contrast.adjP.min	tissue
WT Veh YAC128 Veh	39	1.1e-43	Striatum
YAC128 Veh YAC128 10 mg/kg	1	0.0095	Striatum
YAC128 Veh YAC128 30 mg/kg	565	1.5e-07	Striatum
WT Veh WT 30 mg/kg	0	NA	Striatum
WT Veh YAC128 Veh	14	9.6e-51	Hippocampus
YAC128 Veh YAC128 10 mg/kg	0	NA	Hippocampus
YAC128 Veh YAC128 30 mg/kg	1	0.0096	Hippocampus
WT Veh WT 30 mg/kg	4	6e-05	Hippocampus
WT Veh YAC128 Veh	4	8.2e-29	Cortex
YAC128 Veh YAC128 10 mg/kg	0	NA	Cortex
YAC128 Veh YAC128 30 mg/kg	4	0.0022	Cortex
WT Veh WT 30 mg/kg	2	0.0031	Cortex
*num_genes = number of genes adj pval < 0.05
*NA = zero genes met statistical cutoff
