# Supplementary material for: Large-scale transcriptomic analysis reveals that pridopidine reverses aberrant gene expression and activates neuroprotective pathways in the YAC128 HD mouse
Source: Mol Neurodegener. 2018 May 21;13:25. doi: 10.1186/s13024-018-0259-3 (PMC5963017; doi:10.1186/s13024-018-0259-3)
Supplement: Supplementary file 3 — Table S3. Transcription factor enrichment analysis of genes differentially expressed in the mouse striatum. (XLSX 18 kb) [file 13024_2018_259_MOESM3_ESM.xlsx]

## Sheet: YAC128_Veh_v_WT_Veh
Additional file 3: Table S3. Transcription factor enrichment analysis of genes differentially expressed in the mouse striatum
Adj. P value < 0.05
YAC128 Veh-WT Veh, enrichment using downregulated DEGs (raw fold change < -1.25 and adj. p-val < 0.05)
Transcription factor	Genes	Adj. P
SUZ12_CHEA	GPR26;HS3ST3A1;GALNT13;ZBTB46;GRIK2;COCH;PCDH17;PTHLH;ADCY5;DUSP14;RGS2;ARHGAP20;RELN;DACH1;CNR1;CLDN23;PENK;TSPAN2;RSPO1;DRD2;BVES;PDE8A;EGR2;PLK5;IGFBP4;ST8SIA2;CCDC109B;LMO2;HTR1B;SHISA2;OSMR;GPR6;ARID3C;SYT6;FOSL2;CNKSR2;MN1;BMP2;PDE10A;NR4A3;ADORA2A;PPP1R1B;SCN4B	0.000573042

## Sheet: YAC128_10mgkg_v_YAC128_Veh
YAC128 10 mg/kg pridopidine-YAC128 Veh, enrichment using downregulated DEGs (raw fold change < -1.25 and adj. p-val < 0.05)
Transcription factor	Genes	Adj. P
SRF_ENCODE	EGR1;DUSP5;NR4A3;EGR4;FOSB;FOS;JUNB;FOSL2	3.96804e-06
TCF3_ENCODE	DUSP5;EGR1;EGR2;MIDN;RGS2;DUSP1;TIPARP;JUNB;FOSL2	0.000547342
CREB1_CHEA	EGR1;PER1;NR4A1;MIDN;NR4A3;DUSP1;FOSB;FOS;JUNB;SLC25A25;FOSL2	0.000823421
CTCF_ENCODE	ZC3H12C;EGR1;NR4A1;EGR2;MIDN;FZD5;DUSP1;TIPARP;GPR3;IQGAP2;RND3;GADD45G	0.000859908
UBTF_ENCODE	ZC3H12C;DUSP5;EGR1;EGR2;FZD5;DUSP1;TIPARP;IRS2;RREB1;SLC25A25;FOSL2	0.00150933
SMC3_ENCODE	EGR1;EGR2;MIDN;FZD5;DUSP1;TIPARP;IQGAP2;RND3;GADD45G	0.00258422
RCOR1_ENCODE	ZC3H12C;MIDN;FZD5;DUSP1;TIPARP;FOS;RREB1	0.00259262
RFX5_ENCODE	PER1;MIDN;FOSB;GPR3;JUNB;GADD45G	0.00459287
NELFE_ENCODE	EGR1;DUSP1;FOS;JUNB	0.00739442
NFIC_ENCODE	EGR1;DUSP1;TIPARP;FOS	0.0123313
STAT3_ENCODE	EGR1;BCL6;DUSP1;TIPARP;FOS;JUNB	0.0123313
FOXA2_ENCODE	DUSP1;JUNB;DUSP6;DUSP14	0.0143708
RUNX1_CHEA	EGR1;MIDN;DUSP1;TIPARP;FOS;IQGAP2;JUNB;DUSP6	0.0123313
SUZ12_CHEA	EGR2;RGS2;NR4A3;EGR4;SHISA2;POU3F4;FOSL2;DUSP14;GADD45G	0.0143708
ZBTB7A_ENCODE	EGR1;NR4A1;MIDN;FZD5;DUSP1;GPR3;IQGAP2;JUNB;RREB1;DUSP14	0.0230274
RAD21_ENCODE	DUSP5;NR4A1;EGR2;DUSP1;TIPARP;RND3;GADD45G	0.0318367
FOXA1_ENCODE	BCL6;FOS;DUSP6	0.0306448
HNF4A_ENCODE	MIDN;FZD5;TIPARP;IQGAP2;JUNB;RREB1;DUSP6	0.0318367
BRCA1_ENCODE	ARL4D;PER1;EGR1;MIDN;NR4A3;BCL6;DUSP1;TIPARP;FOSB;FOS;JUNB;MEST	0.0365798
CEBPD_ENCODE	MIDN;BCL6;DUSP1;FOS;JUNB	0.0381225
NFE2L2_CHEA	BCL6;DUSP1;IRS2;SHISA2;RND3;GADD45G	0.0380468
SOX2_CHEA	ARC;DUSP1;FOS;DUSP6;GADD45G	0.0453213
regulation of B cell proliferation (GO:0030888)	BCL6, IRS2	0.0487362

## Sheet: YAC128_30mgkg_v_YAC128_Veh
YAC128 30 mg/kg pridopidine-YAC128 Veh, enrichment using downregulated DEGs (raw fold change < -1.25 and adj. p-val < 0.05)
Transcription factor	Genes	Adj. P
SRF_ENCODE	EGR1;DUSP5;EGR3;NR4A3;EGR4;FOSB;FOS;JUNB;FOSL2	1.00147e-05
TCF3_ENCODE	DUSP5;EGR1;EGR2;MIDN;DUSP1;TIPARP;FOSL2;NPAS4;RGS2;SIK1;TRIB1;JUNB;ATF3	1.4176e-05
CREB1_CHEA	EGR1;MIDN;BTG2;DUSP1;PLK2;FOS;FOSL2;PER1;NR4A1;NR4A3;FOSB;SIK1;TRIB1;JUNB;SLC25A25	0.000154048
SUZ12_CHEA	EGR2;EGR3;EGR4;ST8SIA2;SHISA2;POU3F4;FOSL2;DUSP14;GADD45G;NPAS4;RGS2;NR4A3;CLDN23;NPTX2;ATF3	0.000726058
SMC3_ENCODE	EGR1;EGR2;MIDN;FZD5;DUSP1;TIPARP;PLK2;SIK1;TRIB1;RND3;GADD45G	0.00547306
RFX5_ENCODE	PER1;MIDN;FOSB;SIK1;GPR3;JUNB;GADD45G	0.00998505
RUNX1_CHEA	EGR1;MIDN;BTG2;SGOL1;DUSP1;TIPARP;SIK1;FOS;TRIB1;JUNB;DUSP6	0.00987839
SOX2_CHEA	TOP2A;ARC;EGR3;DUSP1;FOS;TRIB1;DUSP6;GADD45G	0.0115034
CTCF_ENCODE	EGR1;EGR2;MIDN;FZD5;DUSP1;TIPARP;PLK2;GPR3;RND3;GADD45G;NR4A1;TRIB1;HBEGF	0.00998505
FOXA2_ENCODE	DUSP1;TRIB1;JUNB;DUSP6;DUSP14	0.0151281
STAT3_ENCODE	NPAS4;EGR1;BTG2;DUSP1;TIPARP;FOS;JUNB	0.0282582
NELFE_ENCODE	EGR1;DUSP1;FOS;JUNB	0.0283099
TRIM28_ENCODE	NPAS4;TIPARP;DUSP1	0.0294703
RAD21_ENCODE	DUSP5;NR4A1;EGR2;DUSP1;TIPARP;PLK2;TRIB1;RND3;GADD45G	0.0419743
NFIC_ENCODE	EGR1;DUSP1;TIPARP;FOS	0.0419743

## Sheet: WT_30mgkg_v_WT_Veh
WT 30 mg/kg pridopidine-WT Veh, enrichment using downregulated DEGs (raw fold change < -1.25 and adj. p-val < 0.05)
Transcription factor	Genes	Adj. P
RFX5_ENCODE	PPP1R15A;PER1;FOSB;SIK1;JUNB;GADD45G	0.000193007
CREB1_CHEA	PER1;NR4A1;BTG2;DUSP1;FOSB;SIK1;FOS;JUNB	0.000193007
CEBPD_ENCODE	PPP1R15A;BTG2;GADD45B;DUSP1;FOS;JUNB	0.000326307
NELFE_ENCODE	GADD45B;DUSP1;FOS;JUNB	0.000420843
SRF_ENCODE	DUSP5;FOSB;FOS;JUNB	0.000902085
TCF3_ENCODE	DUSP5;EGR2;GADD45B;DUSP1;SIK1;JUNB	0.000420843
GATA2_CHEA	PPP1R15A;DUSP5;BTG2;FOS;GADD45G	0.00227122
SOX2_CHEA	ARC;GADD45B;DUSP1;FOS;GADD45G	0.00227122
RAD21_ENCODE	DUSP5;NR4A1;EGR2;GADD45B;DUSP1;GADD45G	0.00227122
CREB1_ENCODE	PPP1R15A;DUSP5;PER1;DUSP1;FOSB;SIK1;FOS	0.00696766
NFIC_ENCODE	GADD45B;DUSP1;FOS	0.00836536
BRCA1_ENCODE	PPP1R15A;ARL4D;PER1;GADD45B;DUSP1;FOSB;FOS;JUNB	0.00939067
FOXA2_ENCODE	PPP1R15A;DUSP1;JUNB	0.00939067
SMC3_ENCODE	EGR2;GADD45B;DUSP1;SIK1;GADD45G	0.00939067
STAT3_ENCODE	BTG2;DUSP1;FOS;JUNB	0.0102646
RUNX1_CHEA	BTG2;DUSP1;SIK1;FOS;JUNB	0.0117778
GATA1_CHEA	PPP1R15A;BTG2;FOS;JUNB	0.0133697
TRIM28_ENCODE	PPP1R15A;DUSP1	0.015769
PML_ENCODE	PPP1R15A;GADD45B;DUSP1;FOS;JUNB	0.0233139
ZMIZ1_ENCODE	BTG2;GADD45B;DUSP1;JUNB	0.0186976
TAF7_ENCODE	DUSP1;FOS;JUNB	0.0407249
CTCF_ENCODE	NR4A1;EGR2;GADD45B;DUSP1;GADD45G	0.0359166
FOXA1_ENCODE	PPP1R15A;FOS	0.0363193
REST_CHEA	NR4A1;ARC;FOSB;SIK1	0.0476667
