# Supplementary material for: Large-scale transcriptomic analysis reveals that pridopidine reverses aberrant gene expression and activates neuroprotective pathways in the YAC128 HD mouse
Source: Mol Neurodegener. 2018 May 21;13:25. doi: 10.1186/s13024-018-0259-3 (PMC5963017; doi:10.1186/s13024-018-0259-3)
Supplement: Supplementary file 4 — Table S4. qPCR validation of striatal gene expression identified in RNAseq and pathway analysis. (XLSX 10 kb) [file 13024_2018_259_MOESM4_ESM.xlsx]

## Sheet: qPCR validation
Additional file 4: Table S4. qPCR validation of striatal gene expression identified in RNAseq and pathway analysis
	YAC128 Control v WT Control		YAC128 10 mg/kg-YAC128 Veh		YAC128 30 mg/kg-YAC128 Veh
Gene	Raw FC	Adj. P	Raw FC	Adj. P	Raw FC	Adj. P
Arc	-1.79187	0.0262276	1.66439	0.007048	1.86992	0.00140623
Dusp1	-1.43876	0.0154935	1.44358	0.00446433	1.74148	0.000178695
Egr1	-1.7215	0.0687031	1.33403	0.200213	1.53066	0.06565
Egr2	-2.65344	0.00290668	2.45357	0.00128992	2.7377	0.000167109
Fosl2	-1.75348	0.00911076	1.69725	0.015397	1.69296	0.00387023
Npas4	-1.89315	0.0262276	1.91561	0.0128274	2.13955	0.00401945
Nr4a1	-1.89297	0.00597734	2.0571	0.00128992	2.24291	0.000399866
Nr4a3	-2.01087	0.00597734	1.75781	0.0129439	1.74881	0.00387023
Note: Shown are linear FCs with adjusted p-values (Adj. P)
