# Supplementary material for: Large-scale transcriptomic analysis reveals that pridopidine reverses aberrant gene expression and activates neuroprotective pathways in the YAC128 HD mouse
Source: Mol Neurodegener. 2018 May 21;13:25. doi: 10.1186/s13024-018-0259-3 (PMC5963017; doi:10.1186/s13024-018-0259-3)
Supplement: Supplementary file 5 — Table S5. Pathway analysis of alternatively spliced genes identified after high dose treatment with pridopidine. (XLSX 31 kb) [file 13024_2018_259_MOESM5_ESM.xlsx]

## Sheet: WikiPathways_2016
Additional file 5: Table S5. Pathway analysis of alternatively spliced genes identified after high dose treatment with pridopidine
Adj. P value < 0.05
YAC128 30 mg/kg-YAC128 Veh
Pathway	Genes	Adj.P
Synaptic Vesicle Pathway_Homo sapiens_WP2267	STX1B SNAP25 SLC38A1 SYT1 STXBP1 CLTC SYP CPLX2 DNM1L AP2A2 DNM1 AP2M1	3.4e-06
Calcium Regulation in the Cardiac Cell_Homo sapiens_WP536	YWHAE CAMK2B CAMK2A ITPR1 ATP2A2 ATP2B2 ATP2B1 YWHAZ GNAI1 RGS4 GNAO1 PRKAR1A GNB1 GNAS CALR CALM1 CALM2 PRKACB RGS9	3.6e-06
G Protein Signaling Pathways_Homo sapiens_WP35	ITPR1 AKAP6 GNAI1 GNAO1 PPP3CA GNAL PRKAR1A GNB1 GNAS KRAS CALM1 CALM2 PRKACB	0.00011
BDNF signaling pathway_Homo sapiens_WP2380	GRIA1 GABRB3 MEF2C CRTC1 SORT1 RASGRF1 CAMK2A GRIN1 MAPK10 CDK5 CNR1 DPYSL2 SIRPA PTK2B MAPK1	0.00052
Myometrial Relaxation and Contraction Pathways_Homo sapiens_WP289	YWHAE CAMK2B CAMK2A ITPR1 ATP2A2 YWHAZ ACTB RGS4 PRKAR1A GNB1 GNAS CALM1 CALM2 PRKACB RGS9	0.001
SIDS Susceptibility Pathways_Homo sapiens_WP706	YWHAE GABRA1 SNAP25 MEF2C CTCF NR3C1 HIF1A YWHAZ GRIN1 PRKAR1A MAP2 SP3 TPPP PPARGC1A PRKACB	0.0012
Mecp2 and Associated Rett Syndrome_Homo sapiens_WP3584	GRIA1 MEF2C CNP HNRNPH1 GAD1 SP3 CTCF GRIN1	0.0012
T-Cell Receptor and Co-stimulatory Signaling_Homo sapiens_WP2583	PPP3CA GSK3A CSNK1A1 CALM1 CALM2 RASGRP1	0.0028
Alzheimers Disease_Homo sapiens_WP2059	APP PPP3CA CDK5 MME ITPR1 ADAM10 ATP2A2 MAPK1 IDE CALM1 CALM2 GRIN1	0.0028
Serotonin Receptor 2 and ELK-SRF/GATA4 signaling_Homo sapiens_WP732	RASGRF1 ITPR1 MAPK1 KRAS RASGRP1	0.0036
EGF/EGFR Signaling Pathway_Homo sapiens_WP437	MEF2C STXBP1 TNK2 CAMK2A PTPN12 DNM1 NEDD4 ABI1 PTK2B MAPK1 KRAS MEF2D SH3GL2 AP2M1	0.0036
Hypothetical Network for Drug Addiction_Homo sapiens_WP666	NISCH GRIA1 CAMK2B GRM5 MAPK1 GRIN1	0.0039
Endothelin Pathways_Homo sapiens_WP2197	GNAS ATP2A2 MAPK1 CALM1 CALM2 GNAI1	0.0046
SREBP signalling_Homo sapiens_WP1982	ACLY GSK3A SEC23A HMGCS1 MDH1 SAR1B AMFR SEC31A	0.01
TCA Cycle and PDHc_Homo sapiens_WP2453	CS ACLY MDH1 IDH3A	0.01
Aryl Hydrocarbon Receptor_Homo sapiens_WP2586	HSP90AA1 CDKN1B AIP MAPK1 NCOA7 KRAS	0.019
Insulin Signaling_Homo sapiens_WP481	ARHGAP33 MAPK10 SNAP25 GSK3A ARF1 STXBP1 KIF5B AKT2 MINK1 SLC2A1 MAPK1 MAP4K3	0.02
TSH signaling pathway_Homo sapiens_WP2032	GNAO1 CDKN1B GNB1 GNAS MAPK1 GNAI1 MYL12B	0.024
Glycolysis and Gluconeogenesis_Homo sapiens_WP534	PKM GOT1 MDH1 SLC2A1 SLC2A3 ENO2	0.024
Glycogen Metabolism_Homo sapiens_WP500	PPP2CB GSK3A PPP2R1A CALM1 CALM2	0.028
Apoptosis-related network due to altered Notch3 in ovarian cancer_Homo sapiens_WP2864	APP CDKN1B CUL5 ANXA5 PTK2B MAPK1	0.031
Corticotropin-releasing hormone_Homo sapiens_WP2355	GNAO1 HSP90AA1 GNB1 CAMK2A GNAS MAPK1 GNAI1 CACNA1H	0.033
Alanine and aspartate metabolism_Homo sapiens_WP106	GOT1 GAD1 ABAT	0.033
Physiological and Pathological Hypertrophy of the Heart_Homo sapiens_WP1528	PPP3CA MAPK1 CALM1 CALM2	0.036

## Sheet: GO_Biological_Process_2015
YAC128 30 mg/kg-YAC128 Veh
Biological Process	Genes	Adj.P
synaptic transmission (GO:0007268)	GABRB3 SNAP25 KCNC1 RASGRF1 ABAT SLC6A1 AP2A2 CDH8 GLS GRM5 KIF5A KIF1B DLGAP1 PRKACB AP2M1 SLC38A1 KCND2 MINK1 KCNAB1 PDYN GABRG2 GABRG1 ARHGEF9 VDAC1 PAFAH1B1 CAMK2B GRIA1 NAPB CNP NRXN1 STXBP1 CAMK2A KCNA6 GNAI1 SDCBP EPB41L1 MAPK1 SLC38A2 CACNG3 SYT5 GABRA2 GABRA1 SLC12A5 SYT2 SYT1 GAD1 GABRA4 GRIN1 RIT2 GNAL DLG3 CDK5 GLRB DLG4 GNB1 CALM1	1.96226e-18
regulation of synaptic transmission (GO:0050804)	CAMK2B NAPB SNAP25 ARF1 NRXN1 STXBP1 CAMK2A RASGRF1 SLC6A1 CPLX2 PPP3CA GRM5 CALB1 CNR1 NPTN PTK2B GPM6B ASIC1 USP46 MEF2C SYT1 ATP2B2 SYP GRIN1 NISCH STX1B CDK5 DLG4 KRAS CNTN4 CPEB3 MGLL PFN2	1.00362e-10
regulation of synaptic plasticity (GO:0048167)	CAMK2B SNAP25 MEF2C ARF1 STXBP1 CAMK2A RASGRF1 ATP2B2 SYP CPLX2 GRIN1 GRM5 CALB1 CDK5 DLG4 NPTN PTK2B KRAS CNTN4 CPEB3 MGLL	1.67904e-08
cognition (GO:0050890)	GRIA1 APP GMFB CRTC1 TUSC3 NRXN1 RASGRF1 SLC6A1 HIF1A GRM5 CALB1 CNR1 GPR155 ASIC1 MEF2C SLC12A5 AMFR KCNAB1 PJA2 GRIN1 CDK5 ABI2 DLG4 GNAS VDAC1 KRAS CPEB3 PAFAH1B1	3.46575e-08
single-organism behavior (GO:0044708)	GRIA1 APP GMFB CNP CRTC1 NRXN1 RASGRF1 SEZ6 UBR3 ABAT SLC6A1 HIF1A GRM5 CALB1 CNR1 SCN1A ASIC1 USP46 EPHA4 MEF2C SLC12A5 AMFR KCNAB1 OXR1 GABRG2 PJA2 GRIN1 CDK5 GLRB ABI2 DLG4 VDAC1 KRAS CPEB3 PAFAH1B1	8.93279e-08
behavior (GO:0007610)	GRIA1 APP GMFB CNP CRTC1 NRXN1 RASGRF1 SEZ6 UBR3 ABAT SLC6A1 HIF1A GLS GRM5 CALB1 CNR1 ANXA7 PTGDS ASIC1 SCN1A USP46 EPHA4 MEF2C SLC12A5 APLP2 AMFR KCNAB1 ATP2B2 OXR1 PJA2 GABRG2 GRIN1 GNAO1 CDK5 GLRB ABI2 DLG4 VDAC1 KRAS CPEB3 PAFAH1B1 ASTN1	8.93279e-08
learning or memory (GO:0007611)	GRIA1 APP GMFB CRTC1 NRXN1 RASGRF1 SLC6A1 HIF1A GRM5 CALB1 CNR1 ASIC1 MEF2C SLC12A5 AMFR KCNAB1 PJA2 GRIN1 CDK5 ABI2 DLG4 VDAC1 KRAS CPEB3 PAFAH1B1	1.3292e-07
single-organism cellular localization (GO:1902580)	TRAM1 NRXN1 RPL11 CHM PRICKLE1 CPLX2 RASGRP1 GPHN PPP3CA SDCBP KIF5B AKT2 BSG EPB41L3 RPL14 MAPK1 RPL35 KIF1B KIFAP3 RAB6A KPNA1 HSPA9 ACTR3 RANBP2 OSBPL8 ACTR2 MEF2C HSP90AA1 PDE2A SSR3 AIP ANK3 GDAP1 YWHAZ VAMP7 CDK5 DLG4 NEDD4 TOMM70A PHIP PAFAH1B1	2.24865e-07
cell part morphogenesis (GO:0032990)	GPM6A APP TOP2B CNTNAP1 CNP PTPN23 ACTB COL4A3BP SEPT7 MAP2 EPB41L3 DNM1L CFAP20 ACTR3 EPHA4 MINK1 ANK3 DCLK1 SLC9A6 CDK5 DLG4 CDH11 ABI1 TMEM106B CNTN4 SLIRP PAFAH1B1	5.75746e-07
axon guidance (GO:0007411)	ROBO2 CNTNAP1 HSP90AB1 USP33 NRXN1 AP2A2 CACNA1H ACTB MYL12B SDCBP ABLIM2 ALCAM KIF5C TUBB3 KIF5B DPYSL2 CHN1 KIF5A MAPK1 SPTAN1 SH3GL2 AP2M1 EPHA4 HSP90AA1 ANK3 DLG3 CDK5 DLG4 COL6A1 CNTN1 KRAS CNTN4	3.63843e-06
neuron projection guidance (GO:0097485)	ROBO2 CNTNAP1 HSP90AB1 USP33 NRXN1 AP2A2 CACNA1H ACTB MYL12B SDCBP ABLIM2 ALCAM KIF5C TUBB3 KIF5B DPYSL2 CHN1 KIF5A MAPK1 SPTAN1 SH3GL2 AP2M1 EPHA4 HSP90AA1 ANK3 CDK5 DLG3 DLG4 COL6A1 CNTN1 KRAS CNTN4	3.63843e-06
neurotransmitter transport (GO:0006836)	GABRA2 SNAP25 SYT4 SLC38A1 SYT2 SYT1 STXBP1 GAD1 SLC6A15 NRXN1 ABAT SLC6A1 CPLX2 GLS SV2A SLC38A2	3.63843e-06
secretion by cell (GO:0032940)	SNAP25 STX12 APP STXBP1 NRXN1 ABAT CPLX2 SLC6A1 RASGRP1 GLS SCRN1 PSAP SLC38A2 SYT5 SYT4 SYT2 SYT1 GAD1 ACTN1 CADPS SCAMP1 YWHAZ NISCH VAMP7 CDK5 GLRB GNAS EXOC3 CD9 EXOC5 CALM1 SELT SCG2 PAFAH1B1	5.2755e-06
cell projection morphogenesis (GO:0048858)	ACTR3 GPM6A APP TOP2B EPHA4 CNTNAP1 CNP MINK1 PTPN23 ANK3 ACTB DCLK1 SEPT7 SLC9A6 CDK5 DLG4 MAP2 EPB41L3 CDH11 ABI1 TMEM106B CNTN4 CFAP20 PAFAH1B1	5.773e-06
regulation of cell projection organization (GO:0031344)	CAMK2B ROBO2 GPM6A SNAP25 NCKAP1 GDI1 NRXN1 SEZ6 STMN2 RTN4 CNR1 CHN1 NPTN PTK2B SPOCK1 LRRC4C TBC1D15 ACTR3 EPHA4 MEF2C TMEM30A IST1 TBC1D8 GRIN1 CDK5 RUFY3 CAPRIN1 NEDD4 CNTN1 CPEB3 PAFAH1B1 PFN2	1.20691e-05
regulation of neuron projection development (GO:0010975)	CAMK2B ROBO2 SNAP25 GDI1 SEZ6 STMN2 RTN4 CNR1 CHN1 NPTN PTK2B SPOCK1 LRRC4C ACTR3 EPHA4 MEF2C TMEM30A IST1 GRIN1 CDK5 CAPRIN1 NEDD4 RUFY3 CNTN1 CPEB3 PAFAH1B1	1.20691e-05
regulation of glutamate receptor signaling pathway (GO:1900449)	MEF2C DLG4 NRXN1 MINK1 RASGRF1 PTK2B NETO2 CACNG3 PPARGC1A	1.45744e-05
regulation of receptor activity (GO:0010469)	APP MEF2C APLP2 NRXN1 RASGRF1 MINK1 TGFA NETO2 ASPH CDK5 DLG4 PTK2B PPARGC1A CACNG3	2.05904e-05
regulation of neuron differentiation (GO:0045664)	CAMK2B ROBO2 SNAP25 APP GDI1 SEZ6 STMN2 RTN4 CNR1 DPYSL2 CHN1 NPTN PTK2B SPOCK1 LRRC4C ACTR3 EPHA4 MEF2C TMEM30A IST1 GRIN1 CDK5 RUFY3 CAPRIN1 NEDD4 TTC3 CNTN1 RARB CALR CNTN4 CPEB3 PAFAH1B1	2.16712e-05
response to inorganic substance (GO:0010035)	CAMK2B GSK3A CDKN1B GDI1 IREB2 CPOX ABAT SLC6A1 CACNA1H PPP2CB PPP3CA PRDX5 BSG ANXA7 PTK2B PPARGC1A SEC31A MEF2C HMGCS1 SYT1 CACYBP GRIN1 GNAO1 GATM ASPH NEDD4 CD9 CALR CALM1 SLC25A12	2.92202e-05
response to metal ion (GO:0010038)	CAMK2B GSK3A MEF2C CDKN1B GDI1 SYT1 IREB2 CPOX ABAT CACYBP SLC6A1 CACNA1H GRIN1 PPP3CA GATM ASPH NEDD4 BSG ANXA7 PTK2B CALR CALM1 SLC25A12 SEC31A	3.21751e-05
inorganic cation transmembrane transport (GO:0098662)	ATP6V1A GPM6A SLC24A3 CUL5 KCNC1 ITPR1 ATP2A2 KCNA6 ATP1A1 ATP2C1 NALCN CACNA1H ATP5B CACNG3 COX10 SCN1A ASIC1 ATP6V0A1 SLC12A2 CYB5A ATP6AP1 KCND2 NDUFA4 PDE2A CACNA2D3 KCNAB1 ATP2B2 ATP2B1 GRIN1 ATP5J2 SLC9A6 ASPH ATP6V1B2	3.97701e-05
neurotransmitter secretion (GO:0007269)	SYT4 SNAP25 SYT2 SYT1 STXBP1 GAD1 NRXN1 ABAT SLC6A1 SLC38A2 GLS	5.49917e-05
regulation of membrane potential (GO:0042391)	YWHAE MEF2C KCND2 CRTC1 NRXN1 SEZ6 ATP2A2 AKAP6 ATP1A1 ANK3 NALCN CACNA1H GRIN1 STX1B PPP3CA CDK5 GLRB DLG4 NEDD4 KIF5B ARL6IP5 PTK2B ASIC1 SCN1A	5.87396e-05
neuron projection morphogenesis (GO:0048812)	GPM6A APP TOP2B EPHA4 CNTNAP1 CNP MINK1 ANK3 ACTB DCLK1 SLC9A6 CDK5 DLG4 MAP2 EPB41L3 CDH11 TMEM106B CNTN4 PAFAH1B1	5.87396e-05
response to calcium ion (GO:0051592)	MEF2C SYT1 GDI1 CACYBP SLC6A1 GRIN1 PPP3CA ASPH NEDD4 PTK2B ANXA7 SLC25A12 CALM1 SEC31A	8.35863e-05
regulation of ion transmembrane transport (GO:0034765)	YWHAE KCNC1 NRXN1 RASGRF1 AKAP6 KCNA6 CLCN3 NALCN CACNA1H AKT2 PTK2B PPARGC1A CACNG3 SCN1A MEF2C KCND2 MINK1 CACNA2D3 KCNAB1 ANK3 NETO2 GRIN1 ASPH DLG4 NEDD4 CALM1	9.55848e-05
regulation of neurotransmitter levels (GO:0001505)	GABRA2 SNAP25 SYT4 SLC38A1 SYT2 SYT1 STXBP1 GAD1 NRXN1 ABAT SLC6A1 GLS SLC38A2	0.000134506
regulation of ion transmembrane transporter activity (GO:0032412)	YWHAE MEF2C NRXN1 RASGRF1 MINK1 AKAP6 KCNAB1 NETO2 ANK3 ASPH DLG4 NEDD4 PTK2B CALM1 PPARGC1A CACNG3	0.000148703
cellular chemical homeostasis (GO:0055082)	ATP6V1A APP ARF1 CUL5 IREB2 ITPR1 ATP2A2 ATP1A1 CLCN3 ATP2C1 HIF1A PPP3CA ATP5B CALB1 SV2A NPTN PTK2B ANXA7 ATP6V1D PPARGC1A GTF2I ATP6V0A1 MEF2C SLC12A5 APLP2 ATP2B2 GRIN1 TJP1 DLG4 GNB1 ATP6V1B2 CALR	0.000150391
regulation of cell morphogenesis (GO:0022604)	CAMK2B ROBO2 GDI1 RTN4 MYL12B SEPT7 ZMYM3 CHN1 EPB41L3 GCNT2 PTK2B ANXA7 LRRC4C TBC1D15 ACTR3 EPHA4 ZRANB1 IST1 TBC1D8 LARP4 GRIN1 CDK5 NEDD4 CAPRIN1 RUFY3 TTC3 STRAP PHIP CALR PAFAH1B1	0.000150391
regulation of transmembrane transport (GO:0034762)	YWHAE KCNC1 NRXN1 RASGRF1 AKAP6 KCNA6 CLCN3 NALCN CACNA1H AKT2 PTK2B PPARGC1A CACNG3 SCN1A MEF2C KCND2 MINK1 CACNA2D3 KCNAB1 ANK3 NETO2 GRIN1 ASPH DLG4 NEDD4 CALM1	0.000172662
regulation of transmembrane transporter activity (GO:0022898)	YWHAE MEF2C NRXN1 RASGRF1 MINK1 AKAP6 KCNAB1 NETO2 ANK3 ASPH DLG4 NEDD4 PTK2B CALM1 PPARGC1A CACNG3	0.000192024
exocytosis (GO:0006887)	SYT5 SNAP25 STX12 APP SYT4 SYT1 STXBP1 ACTN1 CADPS SCAMP1 CPLX2 RASGRP1 VAMP7 SCRN1 CDK5 GLRB PSAP CD9 EXOC3 EXOC5 CALM1	0.000227478
regulation of N-methyl-D-aspartate selective glutamate receptor activity (GO:2000310)	MEF2C DLG4 NRXN1 RASGRF1 PTK2B PPARGC1A	0.000246029
calcium ion transmembrane transport (GO:0070588)	GPM6A CUL5 PDE2A CACNA2D3 ITPR1 ATP2A2 ATP2B2 ATP2B1 ATP2C1 NALCN CACNA1H GRIN1 ASPH CACNG3 ASIC1	0.000246029
neuromuscular process controlling balance (GO:0050885)	BCR CAMK2B APP CNTNAP1 DLG4 APLP2 NRXN1 ATP2B2 PAFAH1B1	0.000285826
monovalent inorganic cation transport (GO:0015672)	ATP6V1A CDKN1B SLC24A3 KCNC1 ATP1A1 KCNA6 NALCN ATP5B ATP6V1D SLC38A2 SLC35A5 COX10 SCN1A ATP6V0A1 ASIC1 SLC12A2 CYB5A SLC38A1 SLC12A5 KCND2 ATP6AP1 NDUFA4 SLC6A15 SLC4A10 KCNAB1 ATP5J2 SLC9A6 ATP6V1B2	0.000308884
locomotory behavior (GO:0007626)	APP EPHA4 GMFB CNP APLP2 SEZ6 ATP2B2 ABAT OXR1 GRIN1 GNAO1 GRM5 CALB1 GLRB DLG4 PAFAH1B1 ASTN1 SCN1A	0.000308884
neuron-neuron synaptic transmission (GO:0007270)	GRIA1 GABRA1 NAPB CDK5 GLRB VDAC1 KIF1B CDH8 GABRG2 GRIN1	0.000313557
establishment of organelle localization (GO:0051656)	ACTR3 SNAP25 ACTR2 STX12 ATP6AP1 SYT1 CPLX2 RASGRP1 SYNE1 AP3M2 CDK5 KIF5B DPYSL2 KIF1B KIFAP3 SH3GL2 PAFAH1B1	0.000363882
regulation of neuronal synaptic plasticity (GO:0048168)	CAMK2B GRM5 DLG4 CAMK2A RASGRF1 NPTN KRAS SYP GRIN1	0.000368477
cellular component morphogenesis (GO:0032989)	GPM6A APP TOP2B CNTNAP1 CNP PTPN23 HIF1A RTN4 ACTB COL4A3BP SEPT7 MAP2 EPB41L3 DNM1L CFAP20 ACTR3 EPHA4 MEF2C MINK1 ANK3 DCLK1 SLC9A6 CDK5 DLG4 CDH11 ABI1 TMEM106B CNTN4 SLIRP PAFAH1B1	0.000420528
regulation of transporter activity (GO:0032409)	YWHAE MEF2C NRXN1 RASGRF1 MINK1 AKAP6 KCNAB1 NETO2 ANK3 ASPH DLG4 NEDD4 PTK2B CALM1 PPARGC1A CACNG3	0.000420528
regulation of long-term neuronal synaptic plasticity (GO:0048169)	CAMK2B GRM5 DLG4 NPTN KRAS SYP GRIN1	0.000469809
cellular ion homeostasis (GO:0006873)	ATP6V1A APP ARF1 CUL5 IREB2 ITPR1 ATP2A2 ATP1A1 CLCN3 ATP2C1 HIF1A ATP5B CALB1 SV2A NPTN PTK2B ANXA7 ATP6V1D GTF2I ATP6V0A1 SLC12A5 APLP2 ATP2B2 GRIN1 DLG4 GNB1 ATP6V1B2 CALR	0.000620185
divalent metal ion transport (GO:0070838)	CAMK2B GPM6A SLC24A3 CUL5 TUSC3 CAMK2A PDE2A CACNA2D3 ITPR1 ATP2A2 ATP2B2 ATP2B1 ATP2C1 NALCN CACNA1H GRIN1 PPP3CA ASPH CACNG3 ASIC1	0.000631069
calcium ion transport (GO:0006816)	CAMK2B GPM6A SLC24A3 CUL5 CAMK2A PDE2A CACNA2D3 ITPR1 ATP2A2 ATP2B2 ATP2B1 ATP2C1 NALCN CACNA1H GRIN1 PPP3CA ASPH CACNG3 ASIC1	0.00063913
antigen processing and presentation of exogenous peptide antigen via MHC class II (GO:0019886)	DYNC1I2 SEC23A ARF1 ACTR1A SAR1B KIF5A CLTC KIFAP3 AP2A2 SH3GL2 AP2M1 SEC31A	0.000652461
neuromuscular process (GO:0050905)	BCR CAMK2B APP CNTNAP1 GLRB DLG4 APLP2 NRXN1 ATP2B2 PAFAH1B1 SCN1A	0.000700717
antigen processing and presentation of peptide antigen via MHC class II (GO:0002495)	DYNC1I2 SEC23A ARF1 ACTR1A SAR1B KIF5A CLTC KIFAP3 AP2A2 SH3GL2 AP2M1 SEC31A	0.000700717
divalent inorganic cation transport (GO:0072511)	CAMK2B GPM6A SLC24A3 CUL5 TUSC3 CAMK2A PDE2A CACNA2D3 ITPR1 ATP2A2 ATP2B2 ATP2B1 ATP2C1 NALCN CACNA1H GRIN1 PPP3CA ASPH CACNG3 ASIC1	0.000705571
positive regulation of neuron projection development (GO:0010976)	CAMK2B ROBO2 ACTR3 EPHA4 TMEM30A IST1 STMN2 SEZ6 CNR1 CAPRIN1 CNTN1 NPTN PTK2B CPEB3 PAFAH1B1	0.000705571
regulation of excitatory postsynaptic membrane potential (GO:0060079)	STX1B PPP3CA MEF2C CDK5 DLG4 NRXN1 SEZ6 PTK2B GRIN1	0.000705571
establishment of vesicle localization (GO:0051650)	AP3M2 SNAP25 STX12 SYT1 CDK5 KIF5B DPYSL2 KIFAP3 CPLX2 RASGRP1 SH3GL2 PAFAH1B1	0.000725179
response to ammonium ion (GO:0060359)	GNAO1 GABRB3 CDK5 CNR1 DPYSL2 PTK2B ABAT SLC6A1 GABRG2 GRIN1	0.000741772
cellular cation homeostasis (GO:0030003)	ATP6V1A APP ARF1 CUL5 IREB2 ITPR1 ATP2A2 ATP1A1 CLCN3 ATP2C1 HIF1A ATP5B CALB1 SV2A NPTN PTK2B ANXA7 ATP6V1D GTF2I ATP6V0A1 APLP2 ATP2B2 GRIN1 DLG4 GNB1 ATP6V1B2 CALR	0.000766343
antigen processing and presentation of peptide or polysaccharide antigen via MHC class II (GO:0002504)	DYNC1I2 SEC23A ARF1 ACTR1A SAR1B KIF5A CLTC KIFAP3 AP2A2 AP2M1 SH3GL2 SEC31A	0.000766343
learning (GO:0007612)	APP SLC12A5 GMFB NRXN1 SLC6A1 HIF1A GRIN1 GRM5 CDK5 DLG4 KRAS VDAC1 ASIC1	0.00100696
cation homeostasis (GO:0055080)	ATP6V1A APP ARF1 CUL5 IREB2 ITPR1 ATP2A2 ATP1A1 CLCN3 ATP2C1 HIF1A ATP5B CALB1 SV2A NPTN ANXA7 PTK2B ATP6V1D GTF2I ATP6V0A1 ATP6AP1 APLP2 SLC4A10 ATP2B2 GRIN1 SLC9A6 DLG4 GNB1 ATP6V1B2 CALR	0.00101108
microtubule-based movement (GO:0007018)	ACTR3 APP ACTR2 DYNC1I2 CNTNAP1 RASGRP1 HIF1A AP3M2 DYNC1LI1 KIF5C KIF5B KIF5A KIF21A KIF1B KIFAP3 RAB6A PAFAH1B1	0.00101424
anion transport (GO:0006820)	GABRB3 SNAP25 ATP8A1 STXBP1 SLC2A1 SLC6A1 CLCN3 GLS ARL6IP5 SLC38A2 ATP9A SLC12A2 GABRA2 GABRA1 SLC38A1 SLC12A5 TMEM30A SYT1 GABRA4 SLC6A15 SLC4A10 GABRG2 GABRG1 GLRB VDAC3 SERINC1 VDAC1 SLC25A12 SLC27A4	0.00102757
regulation of postsynaptic membrane potential (GO:0060078)	STX1B PPP3CA MEF2C CDK5 DLG4 NRXN1 SEZ6 PTK2B GRIN1	0.00146255
cellular metal ion homeostasis (GO:0006875)	ATP6V1A APP ARF1 CUL5 IREB2 ITPR1 ATP2A2 ATP1A1 ATP2C1 HIF1A CALB1 SV2A NPTN PTK2B ANXA7 ATP6V1D GTF2I ATP6V0A1 APLP2 ATP2B2 GRIN1 DLG4 GNB1 ATP6V1B2 CALR	0.00146756
cytoskeleton-dependent intracellular transport (GO:0030705)	AP3M2 APP CNTNAP1 KIF5C KIF5B KIF5A KIF1B KIFAP3 RAB6A RASGRP1 HIF1A PAFAH1B1	0.00154689
positive regulation of cell projection organization (GO:0031346)	CAMK2B ROBO2 ACTR3 GPM6A NCKAP1 EPHA4 TMEM30A IST1 SEZ6 STMN2 CNR1 CAPRIN1 CNTN1 NPTN PTK2B CPEB3 PAFAH1B1	0.00160709
nervous system development (GO:0007399)	APP GSK3A MEF2C GMFB GDA CPLX2 SMARCA2 DCLK1 TTLL7 GLRB DLG4 DPYSL2 ENC1 SPOCK1 ATXN10 CNTN4 INHA PCDH1 RGS9 MEF2D GPM6B	0.00163285
endocytosis (GO:0006897)	GRIA1 APP SORT1 USP33 TNK2 ELMOD1 CLTC M6PR SYP SCAMP1 AP2A2 DNM1 LMBRD1 FCHO1 CDK5 DPYSL2 NEDD4 ELMO1 MAPK1 DNM1L AP2M1 SH3GL2 LRP12	0.00177773
adult behavior (GO:0030534)	USP46 APP EPHA4 CNP NRXN1 SEZ6 ABAT OXR1 GABRG2 GRIN1 CDK5 GLRB PAFAH1B1 SCN1A	0.00177773
gamma-aminobutyric acid signaling pathway (GO:0007214)	GABRA2 SLC12A2 GABRA1 GABRA4 GABRG2 GABRG1	0.00177773
membrane depolarization (GO:0051899)	STX1B PPP3CA MEF2C CDK5 DLG4 NRXN1 SEZ6 PTK2B NALCN CACNA1H GRIN1 SCN1A	0.00177773
signal release (GO:0023061)	SNAP25 SYT4 SYT2 SYT1 STXBP1 GAD1 NRXN1 ABAT SLC6A1 YWHAZ GLS SELT SLC38A2	0.00184541
chloride transport (GO:0006821)	GABRA2 SLC12A2 GABRB3 GABRA1 SLC12A5 GLRB GABRA4 SLC4A10 CLCN3 GABRG2 GABRG1	0.00209638
vesicle organization (GO:0016050)	ARF1 SEC23A SORT1 SAR1B STXBP1 CADPS SYP GNAI1 VAMP7 FCHO1 NSG2 DLG4 SEC31A	0.00212436
protein localization to organelle (GO:0033365)	TRAM1 RPL11 PRICKLE1 PPP3CA CHAMP1 RPL14 MAPK1 RPL35 RAB6A DNM1L ATP6V1D KPNA1 HSPA9 RANBP2 OSBPL8 HSP90AA1 TMEM30A SSR3 PDE2A AIP GDAP1 YWHAZ NEDD4 TOMM70A PHIP CALR	0.00214806
suckling behavior (GO:0001967)	APP APLP2 UBR3 GRIN1 GLS	0.00226456
positive regulation of membrane potential (GO:0045838)	STX1B DLG4 NRXN1 PTK2B ANK3 GRIN1	0.00257479
dopamine receptor signaling pathway (GO:0007212)	GNAO1 GNAL NSG2 GNB1 GNAS RGS9	0.00257479
regulation of cell morphogenesis involved in differentiation (GO:0010769)	CAMK2B ROBO2 ACTR3 EPHA4 GDI1 IST1 RTN4 GRIN1 CDK5 CAPRIN1 NEDD4 RUFY3 CHN1 TTC3 GCNT2 STRAP CALR LRRC4C PAFAH1B1	0.00280466
hemostasis (GO:0007599)	GUCY1B3 APP ITPR1 ATP2A2 RASGRP1 ACTB GNAI1 PSAP BSG KIF5A SIRPA ANXA7 MAPK1 KIFAP3 PRKACB ACTN1 ANXA5 PDE2A ATP2B2 ATP2B1 YWHAZ CDK5 PRKAR1A GNB1 GNAS CD9 KRAS CALM1 MGLL	0.00312762
actin cytoskeleton organization (GO:0030036)	NCKAP1 MEF2C LIMCH1 MINK1 ARPC1A ATP2C1 NISCH BCR SDCBP ABLIM2 CDK5 EPB41L1 PRKAR1A EPB41L3 ELMO1 KRAS CALR PFN2 PAFAH1B1	0.00356659
long-term memory (GO:0007616)	GRIA1 CALB1 RASGRF1 CPEB3 PJA2 GRIN1	0.00382249
positive regulation of excitatory postsynaptic membrane potential (GO:2000463)	STX1B DLG4 NRXN1 PTK2B GRIN1	0.00383753
glutamate secretion (GO:0014047)	SNAP25 SYT1 STXBP1 SLC38A2 GLS	0.00383753
posttranscriptional regulation of gene expression (GO:0010608)	STX12 APP KHDRBS1 NCKAP1 DDX3X STXBP1 IREB2 NAPG BAG6 AKT2 ENC1 GCNT2 PTK2B MAPK1 BTRC PPARGC1A PAIP1 TDRD7 PUM1 IMPACT ASPH CAPRIN1 CALR HNRNPC CPEB3 SELT EIF4G3	0.00396023
chloride transmembrane transport (GO:1902476)	SLC12A2 GABRA2 GABRB3 GABRA1 SLC12A5 GLRB GABRA4 CLCN3 GABRG2 GABRG1	0.00403991
positive regulation of neuron differentiation (GO:0045666)	CAMK2B ROBO2 ACTR3 EPHA4 MEF2C TMEM30A IST1 SEZ6 STMN2 CNR1 CAPRIN1 CNTN1 NPTN PTK2B RARB CPEB3 PAFAH1B1	0.00460835
synaptic vesicle exocytosis (GO:0016079)	SNAP25 STX12 SYT1 CDK5 CPLX2	0.00485794
regulation of vesicle-mediated transport (GO:0060627)	NAPB SYT4 ARF1 ATP6AP1 SYT1 TNK2 STXBP1 PTPN23 CPLX2 CACNA1H BCR CLIP3 STX1B HNRNPK CDK5 DLG4 AKT2 MAPK1 CALR SH3GL2 PFN2	0.00508565
coagulation (GO:0050817)	GUCY1B3 APP ITPR1 ATP2A2 RASGRP1 ACTB GNAI1 KIF5A PSAP BSG SIRPA MAPK1 KIFAP3 PRKACB ACTN1 ANXA5 PDE2A ATP2B2 ATP2B1 YWHAZ CDK5 PRKAR1A GNB1 GNAS CD9 KRAS CALM1 MGLL	0.00529592
blood coagulation (GO:0007596)	APP GUCY1B3 ITPR1 ATP2A2 RASGRP1 ACTB GNAI1 PSAP BSG KIF5A SIRPA MAPK1 KIFAP3 PRKACB ACTN1 ANXA5 PDE2A ATP2B2 ATP2B1 YWHAZ CDK5 PRKAR1A GNB1 GNAS CD9 KRAS CALM1 MGLL	0.00529592
establishment of synaptic vesicle localization (GO:0097480)	AP3M2 SNAP25 STX12 SYT1 CDK5 DPYSL2 CPLX2 SH3GL2	0.00568247
synaptic vesicle transport (GO:0048489)	AP3M2 SNAP25 STX12 SYT1 CDK5 DPYSL2 CPLX2 SH3GL2	0.00568247
Golgi vesicle transport (GO:0048193)	RAB2A SEC23A ARF1 SORT1 SAR1B CLTC ANK3 PUM1 SCAMP1 NAPG MYO1B VAMP7 EXOC5 RAB6A SH3GL2 SEC31A	0.00582724
negative regulation of cell projection organization (GO:0031345)	EPHA4 GDI1 CDK5 NRXN1 RUFY3 STMN2 SEZ6 SPOCK1 RTN4 PAFAH1B1 PFN2	0.00582724
cellular transition metal ion homeostasis (GO:0046916)	ATP6V1A APP ARF1 APLP2 IREB2 ATP6V1B2 ATP2C1 ATP6V1D HIF1A ATP6V0A1	0.00582724
regulation of dendrite development (GO:0050773)	CAMK2B ACTR3 EPHA4 MEF2C CDK5 CAPRIN1 NEDD4 SEZ6 CPEB3 GRIN1	0.00582724
positive regulation of cell development (GO:0010720)	CAMK2B ROBO2 ACTR3 EPHA4 MEF2C TMEM30A ATP6AP1 IST1 STMN2 SEZ6 AKAP6 HIF1A GRM5 CNR1 CAPRIN1 CNTN1 NPTN GCNT2 PTK2B RARB CALR CPEB3 PAFAH1B1	0.00603042
protein localization to mitochondrion (GO:0070585)	HSPA9 HSP90AA1 TOMM70A PDE2A AIP DNM1L GDAP1 YWHAZ	0.00604326
post-Golgi vesicle-mediated transport (GO:0006892)	MYO1B ARF1 VAMP7 SORT1 CLTC EXOC5 ANK3 SCAMP1 PUM1 SH3GL2	0.00620331
establishment of protein localization to organelle (GO:0072594)	HSPA9 RANBP2 TRAM1 HSP90AA1 RPL11 PDE2A SSR3 AIP PRICKLE1 GDAP1 YWHAZ PPP3CA NEDD4 TOMM70A RPL14 MAPK1 RPL35 PHIP RAB6A KPNA1	0.00656712
regulation of synaptic transmission, GABAergic (GO:0032228)	USP46 NISCH CNR1 STXBP1 KRAS SLC6A1	0.00672502
axonogenesis (GO:0007409)	APP EPHA4 TOP2B CNP MAP2 CDH11 CNTN4 ANK3 ACTB DCLK1 PAFAH1B1	0.00693649
negative regulation of neuron differentiation (GO:0045665)	APP EPHA4 GDI1 STMN2 SEZ6 RTN4 CDK5 RUFY3 TTC3 SPOCK1 CNTN4 CALR PAFAH1B1	0.00725484
protein targeting (GO:0006605)	HSPA9 YWHAE TRAM1 RPL11 PDE2A SSR3 AIP CHM AKAP6 ANK3 GDAP1 YWHAZ SDCBP NEDD4 TOMM70A BSG RPL14 RPL35 RAB6A	0.00736754
organelle localization (GO:0051640)	ACTR3 ACTR2 MEF2C KIF5B NRXN1 TMEM106B KIF1B KIFAP3 CPLX2 RASGRP1 PAFAH1B1 SYNE1	0.00766078
ribonucleoside monophosphate metabolic process (GO:0009161)	ATP6V1A TOP2B DDX3X ATP1A1 IDE ATP5B KIF5C RFK KIF5B KIF5A DHX15 KIF21A KIF1B ABCA2 HSP90AA1 ABCA5 ATP2B2 GBAS PAICS SMARCA2 ATP5J2 ACLY ATP6V1B2 ACIN1 TOP1	0.00816062
multi-organism behavior (GO:0051705)	APP DLG4 APLP2 NRXN1 UBR3 ANXA7 KRAS GLS GRIN1	0.00816062
regulation of protein targeting to membrane (GO:0090313)	VAMP7 GDI1 CDK5 AKT2 ANK3	0.0081723
negative regulation of nervous system development (GO:0051961)	ROBO2 APP EPHA4 GDI1 STMN2 SEZ6 RTN4 CDK5 RUFY3 TTC3 SPOCK1 CNTN4 CALR PRKACB PAFAH1B1 BMPR1A	0.0081723
regulation of exocytosis (GO:0017157)	BCR SYT4 STX1B NAPB ATP6AP1 SYT1 CDK5 STXBP1 CPLX2 CACNA1H PFN2	0.0081723
regulation of intracellular transport (GO:0032386)	YWHAE ABCA2 KHDRBS1 GSK3A HSP90AB1 TMEM30A GDI1 PDE2A AKAP6 ANK3 PTPN23 YWHAZ VAMP7 ASPH CDK5 AKT2 NEDD4 CREBRF G3BP2 PTK2B MAPK1 CALM1 KPNA1 BMPR1A	0.00830022
microtubule-based transport (GO:0010970)	AP3M2 APP CNTNAP1 KIF5B KIF1B KIFAP3 RAB6A RASGRP1 HIF1A PAFAH1B1	0.00830022
proton transport (GO:0015992)	ATP6V1A ATP5B CYB5A ATP6AP1 SLC9A6 NDUFA4 ATP6V1B2 ATP6V1D SLC35A5 COX10 ATP5J2 ATP6V0A1	0.00830022
regulation of dendritic spine development (GO:0060998)	CAMK2B EPHA4 MEF2C CDK5 CAPRIN1 CPEB3	0.00830022
response to cocaine (GO:0042220)	CDK5 CNR1 DPYSL2 PTK2B ABAT SLC6A1	0.00830022
vesicle docking (GO:0048278)	STX1B SNAP25 SYT1 STXBP1 EXOC5 CPLX2	0.00830022
actin filament-based process (GO:0030029)	NCKAP1 MEF2C LIMCH1 MINK1 ARPC1A ATP2C1 NISCH BCR SDCBP MYO1B ABLIM2 CDK5 EPB41L1 PRKAR1A EPB41L3 ELMO1 KRAS CALR PFN2 PAFAH1B1	0.00890262
hydrogen transport (GO:0006818)	ATP6V1A ATP5B CYB5A ATP6AP1 SLC9A6 NDUFA4 ATP6V1B2 ATP6V1D SLC35A5 COX10 ATP5J2 ATP6V0A1	0.00890262
regulation of neurotransmitter transport (GO:0051588)	STX1B NAPB MEF2C STXBP1 CAMK2A GPM6B ASIC1 PFN2	0.00890262
regulation of axonogenesis (GO:0050770)	ROBO2 EPHA4 GDI1 CDK5 IST1 RUFY3 CHN1 LRRC4C RTN4 GRIN1 PAFAH1B1	0.00890262
metal ion homeostasis (GO:0055065)	ATP6V1A APP ARF1 CUL5 IREB2 ITPR1 ATP2A2 ATP1A1 ATP2C1 HIF1A CALB1 SV2A NPTN ANXA7 PTK2B ATP6V1D GTF2I ATP6V0A1 APLP2 ATP2B2 GRIN1 DLG4 GNB1 ATP6V1B2 CALR	0.00894681
organelle transport along microtubule (GO:0072384)	KIF5B KIF1B RAB6A KIFAP3 RASGRP1 PAFAH1B1	0.00930687
positive regulation of neurogenesis (GO:0050769)	CAMK2B ROBO2 ACTR3 EPHA4 MEF2C TMEM30A IST1 STMN2 SEZ6 HIF1A GRM5 CNR1 CAPRIN1 CNTN1 NPTN PTK2B RARB CPEB3 PAFAH1B1	0.00979141
positive regulation of intracellular transport (GO:0032388)	YWHAE KHDRBS1 GSK3A HSP90AB1 TMEM30A AKAP6 PTPN23 ANK3 YWHAZ ASPH CDK5 NEDD4 AKT2 CREBRF KPNA1 BMPR1A	0.00984187
ATP metabolic process (GO:0046034)	ATP6V1A ABCA2 TOP2B HSP90AA1 DDX3X ABCA5 ATP2B2 ATP1A1 IDE GBAS SMARCA2 ATP5J2 ACLY ATP5B KIF5C KIF5B KIF5A ATP6V1B2 DHX15 ACIN1 KIF21A KIF1B TOP1	0.00984187
purine ribonucleoside monophosphate metabolic process (GO:0009167)	ATP6V1A ABCA2 TOP2B HSP90AA1 DDX3X ABCA5 ATP2B2 ATP1A1 IDE GBAS PAICS SMARCA2 ATP5J2 ACLY ATP5B KIF5C KIF5B KIF5A ATP6V1B2 DHX15 ACIN1 KIF21A KIF1B TOP1	0.0100303
nucleoside monophosphate metabolic process (GO:0009123)	ATP6V1A TOP2B DDX3X ATP1A1 IDE ATP5B KIF5C RFK KIF5B KIF5A DHX15 KIF21A KIF1B ABCA2 HSP90AA1 ABCA5 ATP2B2 GBAS PAICS SMARCA2 ATP5J2 ACLY ATP6V1B2 ACIN1 TOP1	0.0101497
purine nucleoside monophosphate metabolic process (GO:0009126)	ATP6V1A ABCA2 TOP2B HSP90AA1 DDX3X ABCA5 ATP2B2 ATP1A1 IDE GBAS PAICS SMARCA2 ATP5J2 ACLY ATP5B KIF5C KIF5B KIF5A ATP6V1B2 DHX15 ACIN1 KIF21A KIF1B TOP1	0.010233
regulation of muscle adaptation (GO:0043502)	CAMK2B PPP3CA GSK3A MEF2C AKAP6 GTF2I	0.0103209
energy derivation by oxidation of organic compounds (GO:0015980)	SYT5 SNAP25 GSK3A STXBP1 SLC2A1 ITPR1 ACLY PRKAR1A AKT2 GNB1 GNAS CALM1 PPARGC1A PRKACB COX10	0.010699
neuron projection development (GO:0031175)	GNAO1 APP CDK5 ABI2 PRMT1 MAP2 NEDD4 RASGRF1 CNTN1 PTK2B CNTN4 ATXN10	0.010699
energy reserve metabolic process (GO:0006112)	SYT5 SNAP25 GSK3A STXBP1 SLC2A1 ITPR1 ACLY PRKAR1A AKT2 GNB1 GNAS CALM1 PRKACB	0.0114293
regulation of neurotransmitter secretion (GO:0046928)	STX1B NAPB MEF2C STXBP1 CAMK2A ASIC1 PFN2	0.0114571
regulation of potassium ion transport (GO:0043266)	YWHAE NEDD4 KIF5B PTK2B AKAP6 KCNAB1 ANK3	0.0114571
regulation of protein complex assembly (GO:0043254)	ACTR3 NAPB ACTR2 CDKN1B DDX3X STXBP1 ARPC1A STMN2 IDE CLIP3 STX1B CAND1 PTK2B TPPP DNM1L SPTAN1 PFN2	0.0116953
positive regulation of nervous system development (GO:0051962)	CAMK2B ROBO2 ACTR3 EPHA4 MEF2C TMEM30A IST1 NRXN1 STMN2 SEZ6 HIF1A GRM5 CNR1 CAPRIN1 CNTN1 NPTN PTK2B RARB CPEB3 PAFAH1B1	0.0118636
forebrain development (GO:0030900)	GNAO1 TOP2B APP CNP PCDH9 APLP2 DCLK1	0.0141349
positive regulation of calcium ion-dependent exocytosis (GO:0045956)	SYT1 CDK5 STXBP1 CACNA1H	0.0141349
proteolysis involved in cellular protein catabolic process (GO:0051603)	USP46 GSK3A CUL5 USP33 AMFR USP45 UBR3 UBE2G1 PTPN23 IDE FBXO21 BAG6 PPP2CB NEDD4 ENC1 TTC3 YME1L1 UBA2 UBA1 TBL1X BTRC RNF111 CTSB	0.0145977
positive regulation of dendrite development (GO:1900006)	CAMK2B ACTR3 EPHA4 CAPRIN1 SEZ6 CPEB3	0.0148527
antigen processing and presentation of peptide antigen (GO:0048002)	DYNC1I2 SEC23A ARF1 SAR1B CLTC AP2A2 NPEPPS ACTR1A KIF5A CALR KIFAP3 SH3GL2 AP2M1 SEC31A	0.0152875
neurotrophin TRK receptor signaling pathway (GO:0048011)	YWHAE GSK3A MEF2C CDKN1B SORT1 ITPR1 AP2A2 RTN4 ARHGEF9 RIT2 APH1B PRKAR1A MAPK1 KRAS CALM1 PRKACB SH3GL2 AP2M1	0.015425
adult locomotory behavior (GO:0008344)	EPHA4 APP CNP GLRB SEZ6 OXR1 GRIN1 PAFAH1B1 SCN1A	0.0164196
protein localization to membrane (GO:0072657)	OSBPL8 TRAM1 HSP90AA1 NRXN1 RPL11 SSR3 CHM ANK3 GPHN SDCBP VAMP7 CDK5 DLG4 AKT2 BSG EPB41L3 RPL14 RPL35	0.0164833
axon cargo transport (GO:0008088)	AP3M2 APP CNTNAP1 KIF1B HIF1A PAFAH1B1	0.0164833
regulation of peptidyl-threonine phosphorylation (GO:0010799)	SPRED1 GSK3A MAPK1 PHIP CALM1	0.0166833
establishment of protein localization to mitochondrion (GO:0072655)	HSPA9 HSP90AA1 TOMM70A PDE2A AIP YWHAZ GDAP1	0.0166833
neurotrophin signaling pathway (GO:0038179)	YWHAE GSK3A MEF2C CDKN1B SORT1 ITPR1 AP2A2 RTN4 ARHGEF9 RIT2 APH1B PRKAR1A MAPK1 KRAS CALM1 PRKACB SH3GL2 AP2M1	0.0174997
inorganic anion transport (GO:0015698)	GABRA2 SLC12A2 GABRB3 GABRA1 SLC12A5 GLRB GABRA4 SLC4A10 CLCN3 GABRG2 GABRG1	0.0176422
hydrogen ion transmembrane transport (GO:1902600)	ATP6V1A ATP5B CYB5A ATP6AP1 SLC9A6 NDUFA4 ATP6V1B2 COX10 ATP5J2 ATP6V0A1	0.0177022
inorganic anion transmembrane transport (GO:0098661)	GABRA2 SLC12A2 GABRB3 GABRA1 SLC12A5 GLRB GABRA4 CLCN3 GABRG2 GABRG1	0.0177022
vesicle coating (GO:0006901)	ARF1 SEC23A FCHO1 NSG2 SAR1B SEC31A	0.0178809
regulation of dendrite morphogenesis (GO:0048814)	CAMK2B ACTR3 EPHA4 CDK5 CAPRIN1 NEDD4 GRIN1	0.0178809
memory (GO:0007613)	GRIA1 CALB1 CNR1 CRTC1 RASGRF1 CPEB3 PJA2 GRIN1 ASIC1	0.0179556
amino acid transport (GO:0006865)	SNAP25 SLC38A1 SYT1 STXBP1 SLC6A15 ARL6IP5 SERINC1 SLC6A1 SLC25A12 SLC38A2 GLS	0.0179881
Ras protein signal transduction (GO:0007265)	NISCH NCKAP1 SDCBP GDI1 ABI2 GNB1 ELMO1 G3BP2 MAPK1 KRAS SHOC2 RASGRP1	0.0179881
negative regulation of neuron projection development (GO:0010977)	EPHA4 CDK5 GDI1 RUFY3 SEZ6 STMN2 SPOCK1 RTN4 PAFAH1B1	0.0190757
dicarboxylic acid transport (GO:0006835)	SNAP25 SYT1 STXBP1 ARL6IP5 SLC25A12 SLC38A2 GLS	0.0192445
negative regulation of neurogenesis (GO:0050768)	APP EPHA4 GDI1 SEZ6 STMN2 RTN4 CDK5 RUFY3 TTC3 SPOCK1 CALR CNTN4 BMPR1A PAFAH1B1	0.0194943
epidermal growth factor receptor signaling pathway (GO:0007173)	GSK3A CDKN1B ITPR1 TGFA ADAM10 AP2A2 PRKAR1A PTK2B MAPK1 KRAS CALM1 PRKACB SH3GL2 AP2M1	0.0195627
antigen processing and presentation of exogenous peptide antigen (GO:0002478)	DYNC1I2 SEC23A ARF1 SAR1B CLTC AP2A2 ACTR1A KIF5A CALR KIFAP3 SH3GL2 AP2M1 SEC31A	0.0195627
synapse organization (GO:0050808)	GPM6A APP SLC9A6 CDK5 NRXN1 NEDD4 SEZ6 ATP2B2 ANK3 GPHN	0.0195627
anion transmembrane transport (GO:0098656)	SLC12A2 GABRA2 GABRB3 GABRA1 SLC38A1 SLC12A5 GABRA4 SLC6A15 CLCN3 GABRG2 GABRG1 GLRB SLC38A2	0.0195627
mitochondrial transport (GO:0006839)	HSPA9 ATP5B HSP90AA1 TOMM70A PDE2A AIP SLC25A12 GDAP1 YWHAZ ATP5J2	0.0195627
positive regulation of peptidyl-threonine phosphorylation (GO:0010800)	GSK3A MAPK1 PHIP CALM1	0.0195627
regulation of vesicle fusion (GO:0031338)	SYT4 SYT1 STXBP1 AKT2	0.0195627
Rac protein signal transduction (GO:0016601)	NISCH NCKAP1 ABI2 ELMO1	0.0195627
neurotransmitter-gated ion channel clustering (GO:0072578)	DLG4 NRXN1 GPHN	0.0195627
glucocorticoid receptor signaling pathway (GO:0042921)	NEDD4 CALR NR3C1	0.0195627
synaptic vesicle maturation (GO:0016188)	DLG4 STXBP1 SYP	0.0195627
positive regulation of ryanodine-sensitive calcium-release channel activity (GO:0060316)	ASPH AKAP6 CALM1	0.0195627
ATP hydrolysis coupled proton transport (GO:0015991)	ATP6V1A ATP5B ATP6AP1 ATP6V1B2 ATP6V0A1	0.019825
energy coupled proton transmembrane transport, against electrochemical gradient (GO:0015988)	ATP6V1A ATP5B ATP6AP1 ATP6V1B2 ATP6V0A1	0.019825
response to amphetamine (GO:0001975)	PPP3CA GNAL DPYSL2 CALM1 GRIN1	0.019825
negative regulation of cell development (GO:0010721)	APP EPHA4 GSK3A GDI1 SEZ6 STMN2 RTN4 CDK5 RUFY3 TTC3 STRAP SPOCK1 CALR CNTN4 BMPR1A PAFAH1B1	0.019938
antigen processing and presentation of exogenous antigen (GO:0019884)	DYNC1I2 SEC23A ARF1 SAR1B CLTC AP2A2 ACTR1A KIF5A CALR KIFAP3 SH3GL2 AP2M1 SEC31A	0.0200458
ERBB signaling pathway (GO:0038127)	GSK3A CDKN1B ITPR1 TGFA ADAM10 AP2A2 PRKAR1A PTK2B MAPK1 KRAS CALM1 PRKACB SH3GL2 AP2M1	0.0213626
cellular response to organonitrogen compound (GO:0071417)	ATP6V1A GABRB3 MEF2C GSK3A GOT1 PDE2A AKAP6 IDE GABRG2 PRKAR1A AKT2 GNB1 COL6A1 RRAGD ATP6V1B2 GNAS MAPK1 KRAS PHIP CPEB3 ATP6V1D PRKACB ATP6V0A1	0.0221865
cellular response to hormone stimulus (GO:0032870)	ATP6V1A ROBO2 GSK3A ATP1A1 IDE NR3C1 CACNA1H AKT2 MAPK1 ATP6V1D PPARGC1A PRKACB ATP6V0A1 CTSB MEF2C GOT1 HMGCS1 NR1D2 PRKAR1A GNB1 ATP6V1B2 GNAS RARB KRAS PHIP	0.0221865
microtubule-based process (GO:0007017)	ACTR3 DYNC1I2 APP ACTR2 CNTNAP1 CNP RASGRP1 HIF1A CAMSAP2 AP3M2 DYNC1LI1 TUBB2A KIF5C TUBB3 MAP2 KIF5B KIF5A CHAMP1 KIF21A KIF1B TPPP RAB6A KIFAP3 PAFAH1B1	0.0224464
vesicle transport along microtubule (GO:0047496)	KIF5B KIFAP3 RASGRP1 PAFAH1B1	0.0225229
regulation of synaptic vesicle exocytosis (GO:2000300)	STX1B NAPB STXBP1 PFN2	0.0225229
cellular response to nitrogen compound (GO:1901699)	ATP6V1A GABRB3 GSK3A MEF2C GOT1 PDE2A AKAP6 IDE GABRG2 PRKAR1A AKT2 COL6A1 GNB1 RRAGD GNAS ATP6V1B2 MAPK1 KRAS PHIP CPEB3 ATP6V1D PPARGC1A PRKACB ATP6V0A1	0.0227675
protein folding (GO:0006457)	HSPA9 RANBP2 HSP90AA1 HSP90AB1 ST13 AIP ACTB HSPH1 TUBB2A TUBB3 TMX1 SLMAP DNAJA2 PPIG CALR	0.0233459
response to peptide hormone (GO:0043434)	ATP6V1A GSK3A CDKN1B GOT1 SORT1 CACYBP IDE GNAI1 GATM PRKAR1A AKT2 BSG GNB1 ATP6V1B2 GNAS MAPK1 KRAS PHIP ATP6V1D PRKACB ATP6V0A1	0.0235756
positive regulation of organelle organization (GO:0010638)	CAMK2B ACTR3 YWHAE NCKAP1 ACTR2 GSK3A CDKN1B SYT1 STMN2 TGFA YWHAZ ABI2 CDK5 AKT2 PTK2B PHIP DNM1L PPARGC1A EIF4G3 PFN2	0.0239663
membrane docking (GO:0022406)	STX1B SNAP25 SYT1 STXBP1 EXOC5 CPLX2	0.0241562
regulation of G-protein coupled receptor protein signaling pathway (GO:0008277)	RGS4 GSK3A GRM5 USP33 GNB1 SYP CALM1 RGS9 GIT1 MGLL METAP2	0.0258678
regulation of carbohydrate biosynthetic process (GO:0043255)	RANBP2 GSK3A AKT2 CLTC PTK2B NR3C1 ARPP19 PPARGC1A	0.0258678
gluconeogenesis (GO:0006094)	MDH1 GOT1 SLC25A12 ENO2 PPARGC1A PRKACB	0.0264602
regulation of cardiac muscle cell differentiation (GO:2000725)	GSK3A MEF2C AKAP6 PRICKLE1	0.0264602
cortical actin cytoskeleton organization (GO:0030866)	CDK5 EPB41L1 EPB41L3 CALR	0.0264602
antigen processing and presentation (GO:0019882)	DYNC1I2 SEC23A ARF1 SAR1B CLTC AP2A2 NPEPPS ACTR1A KIF5A CALR RAB6A KIFAP3 SH3GL2 AP2M1 SEC31A	0.0265726
regulation of protein stability (GO:0031647)	BAG6 KHDRBS1 NCKAP1 STX12 ASPH STXBP1 MAPK1 CALR BTRC PPARGC1A NAPG	0.0267176
negative regulation of cellular component organization (GO:0051129)	ROBO2 DDX3X GDI1 NRXN1 CLTC SEZ6 STMN2 RTN4 SPOCK1 SPTAN1 AP2M1 SYT4 EPHA4 CLIP3 TMEM59 CDK5 DLG4 PRKAR1A RUFY3 TTC3 STRAP TRIM37 PAFAH1B1 PFN2 OTUB1	0.0288531
regulation of synaptic transmission, glutamatergic (GO:0051966)	MEF2C GRM5 SYT1 CNR1 NRXN1 PTK2B	0.0288531
negative regulation of synaptic transmission (GO:0050805)	ARF1 STXBP1 SLC6A1 GPM6B MGLL ASIC1	0.0288531
transition metal ion homeostasis (GO:0055076)	ATP6V1A APP ARF1 APLP2 IREB2 ATP6V1B2 ATP2C1 ATP6V1D HIF1A ATP6V0A1	0.0301603
response to osmotic stress (GO:0006970)	SLC12A2 HSP90AB1 DDX3X CUL5 SLC2A1 PTK2B ANXA7	0.0304215
generation of precursor metabolites and energy (GO:0006091)	SYT5 SNAP25 GSK3A NDUFA4 STXBP1 SLC2A1 ITPR1 GBAS ENO2 ATP5J2 ACLY ATP5B PKM PRKAR1A AKT2 GNB1 GNAS CALM1 PPARGC1A PRKACB COX10	0.030716
sodium ion transport (GO:0006814)	SLC12A2 SLC38A1 SLC24A3 SLC9A6 SLC6A15 SLC4A10 ATP1A1 NALCN SLC38A2 ASIC1 SCN1A	0.030716
protein localization to nucleus (GO:0034504)	RANBP2 OSBPL8 PPP3CA RPL11 MAPK1 PHIP PRICKLE1 CALR KPNA1	0.030716
transferrin transport (GO:0033572)	ATP6V1A CLTC ATP6V1B2 ATP6V1D ATP6V0A1	0.030716
neuron recognition (GO:0008038)	ROBO2 EPHA4 APP CNTN4 RTN4	0.030716
regulation of alpha-amino-3-hydroxy-5-methyl-4-isoxazole propionate selective glutamate receptor activity (GO:2000311)	MEF2C NRXN1 MINK1 CACNG3	0.030716
regulation of protein localization to plasma membrane (GO:1903076)	CLIP3 TMEM59 KIF5B NRXN1 CLTC AP2M1	0.0308118
ATP catabolic process (GO:0006200)	TOP2B ABCA2 HSP90AA1 DDX3X ABCA5 ATP2B2 IDE SMARCA2 ATP5J2 ACLY ATP5B KIF5C KIF5B KIF5A DHX15 ACIN1 KIF21A KIF1B TOP1	0.0321832
adenylate cyclase-activating dopamine receptor signaling pathway (GO:0007191)	GNAL GNB1 GNAS	0.0324562
regulation of cell communication by electrical coupling (GO:0010649)	ASPH ANK3 CALM1	0.0324562
corticosteroid receptor signaling pathway (GO:0031958)	NEDD4 CALR NR3C1	0.0324562
regulation of Arp2/3 complex-mediated actin nucleation (GO:0034315)	NCKAP1 ARF1 ABI2	0.0324562
protein targeting to mitochondrion (GO:0006626)	HSPA9 TOMM70A PDE2A AIP YWHAZ GDAP1	0.0333334
response to drug (GO:0042493)	ABCA2 MEF2C CDKN1B SLC12A5 HMGCS1 GAD1 PDE2A TGFA ABAT ATP1A1 YWHAZ GNAO1 TJP1 PPP3CA DPYSL2 GNAS PTK2B TOP1 CALR PPARGC1A	0.0335165
positive regulation of translation (GO:0045727)	KHDRBS1 DDX3X PTK2B MAPK1 CPEB3 EIF4G3 PAIP1	0.0335165
dendrite morphogenesis (GO:0048813)	CDK5 MAP2 MINK1 TMEM106B DCLK1	0.0335165
regulation of calcium ion-dependent exocytosis (GO:0017158)	SYT4 SYT1 CDK5 STXBP1 CACNA1H	0.0335165
cortical cytoskeleton organization (GO:0030865)	CDK5 EPB41L1 EPB41L3 CALR	0.0342973
positive regulation of dendrite morphogenesis (GO:0050775)	CAMK2B ACTR3 EPHA4 CAPRIN1	0.0342973
regulation of dendritic spine morphogenesis (GO:0061001)	CAMK2B EPHA4 CDK5 CAPRIN1	0.0342973
purine ribonucleoside monophosphate catabolic process (GO:0009169)	ABCA2 TOP2B HSP90AA1 DDX3X ABCA5 ATP2B2 IDE SMARCA2 ATP5J2 ACLY ATP5B KIF5C KIF5B KIF5A DHX15 ACIN1 KIF21A KIF1B TOP1	0.0355517
ribonucleoside monophosphate catabolic process (GO:0009158)	ABCA2 TOP2B HSP90AA1 DDX3X ABCA5 ATP2B2 IDE SMARCA2 ATP5J2 ACLY ATP5B KIF5C KIF5B KIF5A DHX15 ACIN1 KIF21A KIF1B TOP1	0.0355517
hexose biosynthetic process (GO:0019319)	GOT1 MDH1 SLC25A12 ENO2 PPARGC1A PRKACB	0.0355517
purine nucleoside monophosphate catabolic process (GO:0009128)	ABCA2 TOP2B HSP90AA1 DDX3X ABCA5 ATP2B2 IDE SMARCA2 ATP5J2 ACLY ATP5B KIF5C KIF5B KIF5A DHX15 ACIN1 KIF21A KIF1B TOP1	0.0365872
trivalent inorganic cation transport (GO:0072512)	ATP6V1A CLTC ATP6V1B2 ATP6V1D ATP6V0A1	0.0365872
ferric iron transport (GO:0015682)	ATP6V1A CLTC ATP6V1B2 ATP6V1D ATP6V0A1	0.0365872
response to peptide (GO:1901652)	ATP6V1A GSK3A CDKN1B GOT1 SORT1 CACYBP IDE GNAI1 GATM PRKAR1A AKT2 GNB1 BSG GNAS ATP6V1B2 MAPK1 KRAS PHIP ATP6V1D PRKACB ATP6V0A1	0.0367436
cellular calcium ion homeostasis (GO:0006874)	APP CUL5 ITPR1 ATP2A2 ATP2B2 ATP2C1 GRIN1 CALB1 DLG4 SV2A GNB1 NPTN ANXA7 PTK2B CALR GTF2I	0.0377231
regulation of insulin secretion (GO:0050796)	SYT5 SNAP25 GLUD1 PPP3CA CNR1 PRKAR1A STXBP1 SLC2A1 ITPR1 GNAS HIF1A PRKACB	0.0379506
nucleoside monophosphate catabolic process (GO:0009125)	ABCA2 TOP2B HSP90AA1 DDX3X ABCA5 ATP2B2 IDE SMARCA2 ATP5J2 ACLY ATP5B KIF5C KIF5B KIF5A DHX15 ACIN1 KIF21A KIF1B TOP1	0.0380699
nitrogen compound transport (GO:0071705)	SLC12A2 RANBP2 SNAP25 SLC38A1 SYT1 STXBP1 SLC6A15 CADPS SLC6A1 YWHAZ GLS NISCH COL4A3BP XPOT KIF5C VDAC3 ARL6IP5 G3BP2 SERINC1 SLC25A12 SELT SLC35A5 SLC38A2 SRSF11	0.0384974
negative regulation of transport (GO:0051051)	SYT4 GSK3A GDI1 PDE2A GNAO1 BCR PPP3CA LMBRD1 CDK5 DLG4 CNR1 NEDD4 AKT2 ARL6IP5 G3BP2 PTK2B CALM1 INHA GPM6B ASIC1	0.0387184
central nervous system projection neuron axonogenesis (GO:0021952)	EPHA4 CDH11 DCLK1 PAFAH1B1	0.0387184
small GTPase mediated signal transduction (GO:0007264)	RAB2A NCKAP1 ARF1 GDI1 TNK2 GDI2 RASGRF1 RASGRP1 NISCH BCR ARHGAP33 SDCBP ARHGEF9 RIT2 ABI2 GNB1 CHN1 ELMO1 G3BP2 MAPK1 SHOC2 KRAS RAB6A	0.0387712
regulation of protein polymerization (GO:0032271)	CLIP3 ACTR3 ACTR2 CDKN1B ARPC1A STMN2 PTK2B TPPP SPTAN1 PFN2	0.0387712
layer formation in cerebral cortex (GO:0021819)	CDK5 MBOAT7 PAFAH1B1	0.0387712
regulation of protein kinase A signaling (GO:0010738)	AIP AKAP6 PJA2	0.0387712
L-ascorbic acid metabolic process (GO:0019852)	CYB5A SLC2A1 SLC2A3	0.0387712
dicarboxylic acid biosynthetic process (GO:0043650)	GLUD1 GOT1 GLS	0.0387712
synaptic transmission, glutamatergic (GO:0035249)	GRIA1 NAPB CDK5 CDH8 GRIN1	0.0391082
regulation of translation (GO:0006417)	APP KHDRBS1 DDX3X IREB2 PUM1 IMPACT CAPRIN1 AKT2 ENC1 PTK2B MAPK1 CALR CPEB3 SELT EIF4G3 PAIP1	0.0399394
regulation of nitric-oxide synthase activity (GO:0050999)	HSP90AA1 CNR1 KRAS CALM1 HIF1A	0.0436906
striated muscle cell differentiation (GO:0051146)	MEF2C SORT1 RARB KRAS CACYBP CALR	0.0436906
regulation of synaptic vesicle transport (GO:1902803)	STX1B NAPB STXBP1 PFN2	0.0437832
GTP catabolic process (GO:0006184)	RAB2A ARF1 SAR1B DNM1 GNAI1 GNAO1 RIT2 GNAL TUBB2A TUBB3 GNB1 GNAS KRAS RAB6A DNM1L	0.0439718
cellular response to inorganic substance (GO:0071241)	GSK3A MEF2C CDKN1B ASPH CACYBP CALR PPARGC1A CACNA1H GRIN1	0.0456778
response to alkaloid (GO:0043279)	GNAO1 GNAL CDK5 CNR1 DPYSL2 PTK2B ABAT SLC6A1 GRIN1	0.0481473
regulation of meiotic cell cycle (GO:0051445)	CAMK2B PRKAR1A CALR EIF4G3 PRKACB	0.0481473
guanosine-containing compound catabolic process (GO:1901069)	RAB2A ARF1 SAR1B DNM1 GNAI1 GNAO1 RIT2 GNAL TUBB2A TUBB3 GNB1 GNAS KRAS DNM1L RAB6A	0.0482121
detection of calcium ion (GO:0005513)	SYT1 ASPH CALM1	0.0482121
cellular copper ion homeostasis (GO:0006878)	APP ARF1 APLP2	0.0482121
cellular divalent inorganic cation homeostasis (GO:0072503)	APP CUL5 ITPR1 ATP2A2 ATP2B2 ATP2C1 GRIN1 CALB1 DLG4 SV2A GNB1 NPTN ANXA7 PTK2B CALR GTF2I	0.0491811
glutamate metabolic process (GO:0006536)	GLUD1 GOT1 GAD1 GLS	0.0491811
glutamine family amino acid catabolic process (GO:0009065)	GLUD1 GOT1 GAD1 GLS	0.0491811
ionotropic glutamate receptor signaling pathway (GO:0035235)	GRIA1 APP PTK2B GRIN1	0.0491811
negative regulation of neuron apoptotic process (GO:0043524)	GABRB3 MEF2C HSP90AB1 STXBP1 PTK2B KRAS HIF1A PPARGC1A OXR1 GRIN1	0.0495446
